# Supplementary material for: Characterization of thermal storage stability of waste plastic pyrolytic char modified asphalt binders with sulfur
Source: PLoS One. 2021 Mar 15;16(3):e0248465. doi: 10.1371/journal.pone.0248465 (PMC7959347; doi:10.1371/journal.pone.0248465)
Supplement: S1 File — (XLSX) [file pone.0248465.s001.xlsx]

## Sheet: Figure 3
Wavenumber	Absorbance
2000	0.0036
1999	0.0035
1998	0.0035
1997	0.0035
1996	0.0035
1995	0.0035
1994	0.0035
1993	0.0035
1992	0.0036
1991	0.0036
1990	0.0036
1989	0.0036
1988	0.0036
1987	0.0037
1986	0.0037
1985	0.0037
1984	0.0037
1983	0.0037
1982	0.0036
1981	0.0036
1980	0.0036
1979	0.0035
1978	0.0035
1977	0.0034
1976	0.0034
1975	0.0034
1974	0.0035
1973	0.0035
1972	0.0035
1971	0.0036
1970	0.0037
1969	0.0037
1968	0.0038
1967	0.0038
1966	0.0038
1965	0.0038
1964	0.0038
1963	0.0038
1962	0.0038
1961	0.0037
1960	0.0037
1959	0.0037
1958	0.0037
1957	0.0037
1956	0.0037
1955	0.0037
1954	0.0037
1953	0.0037
1952	0.0037
1951	0.0037
1950	0.0037
1949	0.0038
1948	0.0038
1947	0.0038
1946	0.0038
1945	0.0038
1944	0.0038
1943	0.0038
1942	0.0037
1941	0.0037
1940	0.0037
1939	0.0037
1938	0.0037
1937	0.0037
1936	0.0037
1935	0.0037
1934	0.0037
1933	0.0037
1932	0.0037
1931	0.0037
1930	0.0037
1929	0.0037
1928	0.0037
1927	0.0037
1926	0.0038
1925	0.0038
1924	0.0038
1923	0.0038
1922	0.0038
1921	0.0038
1920	0.0038
1919	0.0038
1918	0.0038
1917	0.0038
1916	0.0038
1915	0.0038
1914	0.0038
1913	0.0038
1912	0.0038
1911	0.0037
1910	0.0037
1909	0.0037
1908	0.0037
1907	0.0037
1906	0.0037
1905	0.0036
1904	0.0036
1903	0.0036
1902	0.0036
1901	0.0036
1900	0.0036
1899	0.0036
1898	0.0036
1897	0.0036
1896	0.0035
1895	0.0035
1894	0.0035
1893	0.0035
1892	0.0035
1891	0.0035
1890	0.0035
1889	0.0035
1888	0.0035
1887	0.0035
1886	0.0035
1885	0.0035
1884	0.0035
1883	0.0035
1882	0.0035
1881	0.0035
1880	0.0036
1879	0.0036
1878	0.0036
1877	0.0036
1876	0.0035
1875	0.0035
1874	0.0035
1873	0.0035
1872	0.0035
1871	0.0036
1870	0.0036
1869	0.0035
1868	0.0035
1867	0.0035
1866	0.0035
1865	0.0035
1864	0.0035
1863	0.0035
1862	0.0035
1861	0.0034
1860	0.0034
1859	0.0034
1858	0.0034
1857	0.0034
1856	0.0034
1855	0.0034
1854	0.0034
1853	0.0034
1852	0.0034
1851	0.0034
1850	0.0034
1849	0.0034
1848	0.0035
1847	0.0035
1846	0.0035
1845	0.0035
1844	0.0035
1843	0.0035
1842	0.0035
1841	0.0035
1840	0.0035
1839	0.0035
1838	0.0035
1837	0.0035
1836	0.0035
1835	0.0035
1834	0.0035
1833	0.0035
1832	0.0035
1831	0.0035
1830	0.0035
1829	0.0035
1828	0.0034
1827	0.0034
1826	0.0034
1825	0.0034
1824	0.0034
1823	0.0034
1822	0.0034
1821	0.0033
1820	0.0033
1819	0.0033
1818	0.0033
1817	0.0033
1816	0.0033
1815	0.0033
1814	0.0033
1813	0.0033
1812	0.0033
1811	0.0033
1810	0.0033
1809	0.0033
1808	0.0034
1807	0.0034
1806	0.0034
1805	0.0034
1804	0.0034
1803	0.0034
1802	0.0034
1801	0.0035
1800	0.0035
1799	0.0035
1798	0.0035
1797	0.0035
1796	0.0035
1795	0.0035
1794	0.0034
1793	0.0034
1792	0.0034
1791	0.0034
1790	0.0034
1789	0.0034
1788	0.0034
1787	0.0034
1786	0.0034
1785	0.0033
1784	0.0033
1783	0.0033
1782	0.0033
1781	0.0033
1780	0.0033
1779	0.0033
1778	0.0033
1777	0.0033
1776	0.0033
1775	0.0033
1774	0.0033
1773	0.0033
1772	0.0033
1771	0.0033
1770	0.0033
1769	0.0033
1768	0.0033
1767	0.0033
1766	0.0033
1765	0.0033
1764	0.0033
1763	0.0033
1762	0.0033
1761	0.0033
1760	0.0033
1759	0.0033
1758	0.0033
1757	0.0033
1756	0.0033
1755	0.0033
1754	0.0033
1753	0.0033
1752	0.0033
1751	0.0033
1750	0.0033
1749	0.0033
1748	0.0033
1747	0.0033
1746	0.0033
1745	0.0033
1744	0.0033
1743	0.0033
1742	0.0033
1741	0.0033
1740	0.0033
1739	0.0033
1738	0.0033
1737	0.0033
1736	0.0033
1735	0.0033
1734	0.0033
1733	0.0033
1732	0.0033
1731	0.0033
1730	0.0033
1729	0.0033
1728	0.0033
1727	0.0033
1726	0.0033
1725	0.0033
1724	0.0033
1723	0.0033
1722	0.0033
1721	0.0033
1720	0.0033
1719	0.0033
1718	0.0033
1717	0.0033
1716	0.0033
1715	0.0033
1714	0.0033
1713	0.0033
1712	0.0033
1711	0.0033
1710	0.0033
1709	0.0033
1708	0.0033
1707	0.0033
1706	0.0033
1705	0.0033
1704	0.0034
1703	0.0034
1702	0.0034
1701	0.0034
1700	0.0034
1699	0.0034
1698	0.0034
1697	0.0034
1696	0.0035
1695	0.0035
1694	0.0035
1693	0.0035
1692	0.0035
1691	0.0035
1690	0.0035
1689	0.0035
1688	0.0035
1687	0.0035
1686	0.0036
1685	0.0036
1684	0.0036
1683	0.0037
1682	0.0037
1681	0.0038
1680	0.0038
1679	0.0039
1678	0.004
1677	0.004
1676	0.0041
1675	0.0042
1674	0.0042
1673	0.0043
1672	0.0044
1671	0.0045
1670	0.0045
1669	0.0046
1668	0.0047
1667	0.0048
1666	0.0048
1665	0.0049
1664	0.005
1663	0.0051
1662	0.0052
1661	0.0053
1660	0.0054
1659	0.0055
1658	0.0056
1657	0.0057
1656	0.0058
1655	0.006
1654	0.0061
1653	0.0062
1652	0.0064
1651	0.0065
1650	0.0066
1649	0.0068
1648	0.0069
1647	0.007
1646	0.0072
1645	0.0073
1644	0.0074
1643	0.0075
1642	0.0076
1641	0.0076
1640	0.0077
1639	0.0078
1638	0.0079
1637	0.0079
1636	0.008
1635	0.008
1634	0.0081
1633	0.0081
1632	0.0081
1631	0.0081
1630	0.0082
1629	0.0082
1628	0.0082
1627	0.0082
1626	0.0083
1625	0.0083
1624	0.0083
1623	0.0084
1622	0.0084
1621	0.0085
1620	0.0085
1619	0.0086
1618	0.0087
1617	0.0088
1616	0.0088
1615	0.0089
1614	0.009
1613	0.0091
1612	0.0092
1611	0.0093
1610	0.0094
1609	0.0094
1608	0.0095
1607	0.0095
1606	0.0095
1605	0.0095
1604	0.0095
1603	0.0095
1602	0.0094
1601	0.0093
1600	0.0092
1599	0.0091
1598	0.009
1597	0.0088
1596	0.0087
1595	0.0086
1594	0.0085
1593	0.0084
1592	0.0083
1591	0.0082
1590	0.0081
1589	0.008
1588	0.0079
1587	0.0078
1586	0.0077
1585	0.0077
1584	0.0076
1583	0.0075
1582	0.0074
1581	0.0074
1580	0.0073
1579	0.0073
1578	0.0072
1577	0.0072
1576	0.0071
1575	0.0071
1574	0.007
1573	0.007
1572	0.0069
1571	0.0068
1570	0.0066
1569	0.0065
1568	0.0064
1567	0.0062
1566	0.0061
1565	0.006
1564	0.0058
1563	0.0057
1562	0.0056
1561	0.0055
1560	0.0054
1559	0.0053
1558	0.0052
1557	0.0051
1556	0.005
1555	0.005
1554	0.0049
1553	0.0048
1552	0.0048
1551	0.0047
1550	0.0047
1549	0.0046
1548	0.0046
1547	0.0046
1546	0.0045
1545	0.0045
1544	0.0045
1543	0.0045
1542	0.0045
1541	0.0045
1540	0.0045
1539	0.0045
1538	0.0045
1537	0.0045
1536	0.0045
1535	0.0045
1534	0.0045
1533	0.0045
1532	0.0046
1531	0.0046
1530	0.0046
1529	0.0046
1528	0.0046
1527	0.0047
1526	0.0047
1525	0.0047
1524	0.0047
1523	0.0048
1522	0.0048
1521	0.0048
1520	0.0049
1519	0.0049
1518	0.0049
1517	0.005
1516	0.005
1515	0.0051
1514	0.0052
1513	0.0052
1512	0.0053
1511	0.0054
1510	0.0055
1509	0.0056
1508	0.0057
1507	0.0058
1506	0.0059
1505	0.006
1504	0.006
1503	0.0061
1502	0.0061
1501	0.0062
1500	0.0062
1499	0.0063
1498	0.0063
1497	0.0064
1496	0.0064
1495	0.0065
1494	0.0065
1493	0.0066
1492	0.0066
1491	0.0067
1490	0.0068
1489	0.0068
1488	0.0069
1487	0.007
1486	0.007
1485	0.0071
1484	0.0071
1483	0.0072
1482	0.0073
1481	0.0074
1480	0.0075
1479	0.0075
1478	0.0076
1477	0.0077
1476	0.0078
1475	0.0079
1474	0.008
1473	0.008
1472	0.0081
1471	0.0082
1470	0.0083
1469	0.0084
1468	0.0084
1467	0.0085
1466	0.0086
1465	0.0087
1464	0.0087
1463	0.0088
1462	0.0089
1461	0.0089
1460	0.009
1459	0.0091
1458	0.0091
1457	0.0092
1456	0.0092
1455	0.0093
1454	0.0093
1453	0.0094
1452	0.0094
1451	0.0095
1450	0.0095
1449	0.0096
1448	0.0096
1447	0.0097
1446	0.0097
1445	0.0097
1444	0.0098
1443	0.0098
1442	0.0099
1441	0.0099
1440	0.0099
1439	0.0099
1438	0.01
1437	0.01
1436	0.01
1435	0.01
1434	0.01
1433	0.0101
1432	0.0101
1431	0.0101
1430	0.0101
1429	0.0101
1428	0.0101
1427	0.0101
1426	0.0101
1425	0.0101
1424	0.0101
1423	0.0102
1422	0.0102
1421	0.0102
1420	0.0102
1419	0.0102
1418	0.0103
1417	0.0103
1416	0.0104
1415	0.0104
1414	0.0105
1413	0.0105
1412	0.0106
1411	0.0106
1410	0.0107
1409	0.0108
1408	0.0109
1407	0.0109
1406	0.011
1405	0.0111
1404	0.0111
1403	0.0111
1402	0.0111
1401	0.011
1400	0.011
1399	0.0109
1398	0.0107
1397	0.0105
1396	0.0104
1395	0.0101
1394	0.0099
1393	0.0097
1392	0.0096
1391	0.0094
1390	0.0093
1389	0.0092
1388	0.0091
1387	0.0091
1386	0.0091
1385	0.0092
1384	0.0092
1383	0.0093
1382	0.0094
1381	0.0095
1380	0.0096
1379	0.0097
1378	0.0098
1377	0.0099
1376	0.01
1375	0.01
1374	0.01
1373	0.01
1372	0.01
1371	0.01
1370	0.0099
1369	0.0098
1368	0.0098
1367	0.0097
1366	0.0096
1365	0.0095
1364	0.0094
1363	0.0092
1362	0.0091
1361	0.009
1360	0.0088
1359	0.0087
1358	0.0086
1357	0.0084
1356	0.0083
1355	0.0081
1354	0.008
1353	0.0078
1352	0.0077
1351	0.0075
1350	0.0074
1349	0.0072
1348	0.0071
1347	0.007
1346	0.0068
1345	0.0067
1344	0.0066
1343	0.0065
1342	0.0064
1341	0.0064
1340	0.0063
1339	0.0063
1338	0.0063
1337	0.0062
1336	0.0062
1335	0.0062
1334	0.0061
1333	0.0061
1332	0.006
1331	0.006
1330	0.0059
1329	0.0058
1328	0.0057
1327	0.0057
1326	0.0056
1325	0.0055
1324	0.0054
1323	0.0054
1322	0.0053
1321	0.0053
1320	0.0052
1319	0.0052
1318	0.0051
1317	0.0051
1316	0.0051
1315	0.0051
1314	0.0051
1313	0.0051
1312	0.0051
1311	0.0051
1310	0.0051
1309	0.0051
1308	0.0051
1307	0.0051
1306	0.005
1305	0.005
1304	0.005
1303	0.005
1302	0.0049
1301	0.0049
1300	0.0048
1299	0.0047
1298	0.0047
1297	0.0046
1296	0.0046
1295	0.0045
1294	0.0044
1293	0.0044
1292	0.0043
1291	0.0043
1290	0.0043
1289	0.0042
1288	0.0042
1287	0.0041
1286	0.0041
1285	0.0041
1284	0.0041
1283	0.004
1282	0.004
1281	0.004
1280	0.004
1279	0.004
1278	0.0039
1277	0.0039
1276	0.0039
1275	0.0039
1274	0.0038
1273	0.0038
1272	0.0038
1271	0.0038
1270	0.0037
1269	0.0037
1268	0.0037
1267	0.0037
1266	0.0036
1265	0.0036
1264	0.0036
1263	0.0036
1262	0.0036
1261	0.0035
1260	0.0035
1259	0.0035
1258	0.0035
1257	0.0035
1256	0.0034
1255	0.0034
1254	0.0034
1253	0.0034
1252	0.0034
1251	0.0034
1250	0.0034
1249	0.0034
1248	0.0034
1247	0.0034
1246	0.0034
1245	0.0034
1244	0.0034
1243	0.0034
1242	0.0034
1241	0.0034
1240	0.0034
1239	0.0034
1238	0.0034
1237	0.0034
1236	0.0033
1235	0.0033
1234	0.0033
1233	0.0033
1232	0.0033
1231	0.0033
1230	0.0033
1229	0.0033
1228	0.0033
1227	0.0033
1226	0.0033
1225	0.0033
1224	0.0033
1223	0.0033
1222	0.0033
1221	0.0033
1220	0.0033
1219	0.0033
1218	0.0033
1217	0.0033
1216	0.0033
1215	0.0033
1214	0.0033
1213	0.0033
1212	0.0033
1211	0.0033
1210	0.0033
1209	0.0033
1208	0.0033
1207	0.0033
1206	0.0033
1205	0.0034
1204	0.0034
1203	0.0034
1202	0.0034
1201	0.0034
1200	0.0035
1199	0.0035
1198	0.0035
1197	0.0035
1196	0.0035
1195	0.0035
1194	0.0036
1193	0.0036
1192	0.0036
1191	0.0037
1190	0.0037
1189	0.0037
1188	0.0038
1187	0.0038
1186	0.0038
1185	0.0039
1184	0.0039
1183	0.004
1182	0.004
1181	0.004
1180	0.004
1179	0.0041
1178	0.0041
1177	0.0041
1176	0.0042
1175	0.0042
1174	0.0042
1173	0.0043
1172	0.0043
1171	0.0044
1170	0.0044
1169	0.0044
1168	0.0045
1167	0.0045
1166	0.0045
1165	0.0045
1164	0.0046
1163	0.0046
1162	0.0046
1161	0.0047
1160	0.0047
1159	0.0047
1158	0.0048
1157	0.0048
1156	0.0048
1155	0.0049
1154	0.0049
1153	0.005
1152	0.005
1151	0.005
1150	0.0051
1149	0.0051
1148	0.0051
1147	0.0051
1146	0.0051
1145	0.0051
1144	0.0051
1143	0.0051
1142	0.0051
1141	0.0051
1140	0.0051
1139	0.0051
1138	0.0051
1137	0.0051
1136	0.0051
1135	0.0051
1134	0.0051
1133	0.0051
1132	0.0052
1131	0.0052
1130	0.0052
1129	0.0053
1128	0.0053
1127	0.0054
1126	0.0054
1125	0.0055
1124	0.0055
1123	0.0056
1122	0.0057
1121	0.0057
1120	0.0058
1119	0.0059
1118	0.0059
1117	0.006
1116	0.0061
1115	0.0061
1114	0.0062
1113	0.0062
1112	0.0062
1111	0.0063
1110	0.0063
1109	0.0064
1108	0.0064
1107	0.0065
1106	0.0065
1105	0.0066
1104	0.0066
1103	0.0067
1102	0.0068
1101	0.0068
1100	0.0069
1099	0.0069
1098	0.007
1097	0.007
1096	0.0071
1095	0.0071
1094	0.0071
1093	0.0071
1092	0.0071
1091	0.0071
1090	0.0072
1089	0.0072
1088	0.0072
1087	0.0072
1086	0.0073
1085	0.0073
1084	0.0074
1083	0.0074
1082	0.0075
1081	0.0076
1080	0.0076
1079	0.0077
1078	0.0078
1077	0.0079
1076	0.008
1075	0.0081
1074	0.0082
1073	0.0083
1072	0.0084
1071	0.0085
1070	0.0086
1069	0.0087
1068	0.0089
1067	0.009
1066	0.0092
1065	0.0093
1064	0.0095
1063	0.0097
1062	0.0098
1061	0.01
1060	0.0102
1059	0.0105
1058	0.0107
1057	0.0109
1056	0.0112
1055	0.0115
1054	0.0118
1053	0.0121
1052	0.0124
1051	0.0128
1050	0.0131
1049	0.0135
1048	0.0138
1047	0.0142
1046	0.0146
1045	0.0149
1044	0.0153
1043	0.0157
1042	0.016
1041	0.0164
1040	0.0168
1039	0.0171
1038	0.0175
1037	0.0178
1036	0.0182
1035	0.0186
1034	0.0189
1033	0.0193
1032	0.0197
1031	0.02
1030	0.0204
1029	0.0208
1028	0.0212
1027	0.0216
1026	0.022
1025	0.0224
1024	0.0227
1023	0.0231
1022	0.0234
1021	0.0236
1020	0.0238
1019	0.0239
1018	0.024
1017	0.024
1016	0.0239
1015	0.0238
1014	0.0237
1013	0.0235
1012	0.0232
1011	0.023
1010	0.0227
1009	0.0224
1008	0.0221
1007	0.0218
1006	0.0215
1005	0.0212
1004	0.0208
1003	0.0205
1002	0.0202
1001	0.0198
1000	0.0195
999	0.0192
998	0.0189
997	0.0186
996	0.0182
995	0.0179
994	0.0176
993	0.0173
992	0.0171
991	0.0168
990	0.0165
989	0.0162
988	0.016
987	0.0157
986	0.0155
985	0.0152
984	0.015
983	0.0148
982	0.0145
981	0.0143
980	0.014
979	0.0138
978	0.0136
977	0.0133
976	0.0131
975	0.0129
974	0.0127
973	0.0125
972	0.0122
971	0.012
970	0.0119
969	0.0117
968	0.0115
967	0.0113
966	0.0111
965	0.011
964	0.0108
963	0.0106
962	0.0105
961	0.0103
960	0.0102
959	0.01
958	0.0099
957	0.0097
956	0.0096
955	0.0095
954	0.0094
953	0.0092
952	0.0091
951	0.009
950	0.0089
949	0.0088
948	0.0087
947	0.0086
946	0.0085
945	0.0084
944	0.0083
943	0.0082
942	0.0081
941	0.0081
940	0.008
939	0.0079
938	0.0078
937	0.0077
936	0.0076
935	0.0075
934	0.0075
933	0.0074
932	0.0073
931	0.0072
930	0.0071
929	0.0071
928	0.007
927	0.0069
926	0.0069
925	0.0068
924	0.0068
923	0.0067
922	0.0067
921	0.0066
920	0.0066
919	0.0066
918	0.0066
917	0.0065
916	0.0065
915	0.0064
914	0.0064
913	0.0063
912	0.0063
911	0.0062
910	0.0062
909	0.0061
908	0.006
907	0.006
906	0.0059
905	0.0058
904	0.0057
903	0.0057
902	0.0056
901	0.0056
900	0.0055
899	0.0055
898	0.0055
897	0.0055
896	0.0054
895	0.0054
894	0.0054
893	0.0054
892	0.0054
891	0.0054
890	0.0054
889	0.0055
888	0.0056
887	0.0057
886	0.0058
885	0.006
884	0.0063
883	0.0066
882	0.007
881	0.0073
880	0.0078
879	0.0082
878	0.0085
877	0.0088
876	0.0091
875	0.0092
874	0.0093
873	0.0092
872	0.0091
871	0.0088
870	0.0085
869	0.0081
868	0.0076
867	0.0072
866	0.0068
865	0.0063
864	0.0059
863	0.0056
862	0.0053
861	0.005
860	0.0048
859	0.0046
858	0.0044
857	0.0043
856	0.0042
855	0.004
854	0.004
853	0.0039
852	0.0038
851	0.0037
850	0.0037
849	0.0036
848	0.0036
847	0.0035
846	0.0035
845	0.0035
844	0.0035
843	0.0034
842	0.0034
841	0.0034
840	0.0034
839	0.0034
838	0.0034
837	0.0034
836	0.0034
835	0.0034
834	0.0034
833	0.0033
832	0.0033
831	0.0033
830	0.0033
829	0.0033
828	0.0033
827	0.0033
826	0.0033
825	0.0033
824	0.0033
823	0.0033
822	0.0033
821	0.0034
820	0.0034
819	0.0035
818	0.0036
817	0.0037
816	0.0038
815	0.0039
814	0.004
813	0.004
812	0.004
811	0.004
810	0.004
809	0.004
808	0.0039
807	0.0039
806	0.0038
805	0.0037
804	0.0036
803	0.0035
802	0.0035
801	0.0034
800	0.0034
799	0.0034
798	0.0033
797	0.0033
796	0.0033
795	0.0033
794	0.0033
793	0.0033
792	0.0033
791	0.0032
790	0.0032
789	0.0032
788	0.0033
787	0.0033
786	0.0033
785	0.0033
784	0.0033
783	0.0033
782	0.0033
781	0.0033
780	0.0033
779	0.0033
778	0.0033
777	0.0033
776	0.0033
775	0.0033
774	0.0033
773	0.0034
772	0.0035
771	0.0035
770	0.0037
769	0.0039
768	0.0041
767	0.0044
766	0.0048
765	0.0052
764	0.0057
763	0.0062
762	0.0067
761	0.0073
760	0.0078
759	0.0083
758	0.0086
757	0.0089
756	0.009
755	0.009
754	0.0088
753	0.0085
752	0.0082
751	0.0078
750	0.0073
749	0.0068
748	0.0064
747	0.0059
746	0.0055
745	0.0052
744	0.0049
743	0.0047
742	0.0045
741	0.0044
740	0.0042
739	0.0041
738	0.004
737	0.0039
736	0.0039
735	0.0038
734	0.0037
733	0.0036
732	0.0036
731	0.0035
730	0.0034
729	0.0034
728	0.0033
727	0.0033
726	0.0033
725	0.0033
724	0.0033
723	0.0033
722	0.0033
721	0.0034
720	0.0035
719	0.0036
718	0.0037
717	0.0038
716	0.0039
715	0.004
714	0.0041
713	0.0042
712	0.0042
711	0.0042
710	0.0042
709	0.0042
708	0.0041
707	0.004
706	0.004
705	0.0039
704	0.0038
703	0.0038
702	0.0038
701	0.0038
700	0.0037
699	0.0038
698	0.0038
697	0.0038
696	0.0038
695	0.0038
694	0.0038
693	0.0039
692	0.0039
691	0.0039
690	0.004
689	0.004
688	0.0041
687	0.0042
686	0.0043
685	0.0044
684	0.0046
683	0.0047
682	0.0049
681	0.0052
680	0.0054
679	0.0057
678	0.006
677	0.0064
676	0.0067
675	0.007
674	0.0073
673	0.0076
672	0.0078
671	0.008
670	0.008
669	0.008
668	0.0079
667	0.0077
666	0.0075
665	0.0072
664	0.0068
663	0.0065
662	0.0061
661	0.0057
660	0.0054
659	0.0051
658	0.0048
657	0.0045
656	0.0043
655	0.0042
654	0.004
653	0.0039
652	0.0038
651	0.0038
650	0.0037
649	0.0037
648	0.0037
647	0.0037
646	0.0036
645	0.0036
644	0.0036
643	0.0035
642	0.0035
641	0.0035
640	0.0034
639	0.0034
638	0.0034
637	0.0033
636	0.0033
635	0.0033
634	0.0034
633	0.0034
632	0.0034
631	0.0035
630	0.0035
629	0.0035
628	0.0036
627	0.0036
626	0.0036
625	0.0036
624	0.0036
623	0.0036
622	0.0036
621	0.0036
620	0.0036
619	0.0036
618	0.0036
617	0.0036
616	0.0036
615	0.0037
614	0.0037
613	0.0037
612	0.0038
611	0.0038
610	0.0039
609	0.0039
608	0.0039
607	0.004
606	0.004
605	0.004
604	0.0041
603	0.0041
602	0.0042
601	0.0043
600	0.0043

## Sheet: Figure 4
Temperature, °C	G* Control	G* PPC-0.15S	G* PPC-0.30S	G* PPC-0.45S	d Control	d PPC-0.15S	d PPC-0.30S	d PPC-0.45S
40.4	159630	170250	172310	175360	69.78	69.79	69.44	69.26
41.4	132310	141240	142910	145330	70.59	70.59	70.26	70.09
42.4	109710	117090	118170	120600	71.42	71.37	71.04	70.88
43.4	91117	97202	98029	100050	72.2	72.12	71.81	71.66
44.4	75733	80763	81304	83185	72.98	72.87	72.55	72.42
45.4	63062	67096	67664	69142	73.73	73.59	73.28	73.17
46.5	52587	55956	56334	57683	74.48	74.3	73.99	73.9
47.5	44007	46735	47065	48180	75.19	75	74.68	74.6
48.5	36886	39171	39418	40326	75.84	75.67	75.36	75.3
49.5	30988	32848	33113	33843	76.57	76.32	76.01	75.97
50.5	26098	27654	27877	28477	77.23	76.98	76.65	76.62
51.6	22032	23303	23517	24011	77.86	77.6	77.29	77.26
52.6	18630	19702	19947	20280	78.47	78.22	77.89	77.89
53.6	15798	16671	16894	17177	79.07	78.8	78.57	78.47
54.6	13409	14144	14374	14565	79.64	79.4	79.16	79.06
55.6	11430	12038	12244	12405	80.18	79.98	79.75	79.66
56.6	9741.5	10258	10472	10560	80.75	80.57	80.33	80.24
57.7	8336.3	8757.9	8966.9	9023.7	81.31	81.15	80.82	80.82
58.7	7147.3	7500.4	7698.5	7724.2	81.83	81.71	81.4	81.4
59.7	6149.3	6439.2	6647.4	6633.9	82.28	82.23	81.99	81.95
60.7	5311.1	5559.4	5766.4	5717.6	82.77	82.71	82.51	82.44
61.7	4613.4	4822.5	5012.9	4957.5	83.09	83.12	82.93	82.86
62.8	4036.9	4215.9	4362.1	4330.2	83.58	83.47	83.27	83.22
63.8	3537.7	3693.8	3778.9	3795.4	83.97	83.81	83.62	83.56
64.8	3096.1	3231.4	3283.3	3319.3	84.24	84.15	83.95	83.9
65.8	2691.8	2806.8	2849	2885.1	84.71	84.52	84.29	84.25
66.8	2338.9	2435.8	2477.2	2504.1	85.03	84.88	84.65	84.6
67.8	2032.7	2115.4	2159.5	2174	85.33	85.24	84.98	84.95
68.9	1770.5	1840.5	1884.1	1890	85.77	85.58	85.3	85.28
69.9	1547	1606.4	1651.3	1650.1	85.94	85.9	85.61	85.57
70.9	1351.8	1402.6	1444.8	1440.7	86.34	86.22	85.88	85.88
71.9	1185.9	1228.7	1270.6	1262.8	86.62	86.53	86.16	86.15
72.9	1044.1	1080	1114.6	1109.9	86.94	86.8	86.41	86.4
74	919.52	951.05	986.15	976.1	87.18	87.09	86.63	86.63
75	812.65	839.1	861.83	869.5	87.28	87.34	86.82	86.87
76	718.22	741.08	760.54	772.32	87.76	87.62	87.04	87.07
77	636.33	656.42	673.42	686.06	87.84	87.85	87.23	87.27
78	565.37	582.03	597.39	602.08	88.18	88.13	87.4	87.45
79	502.33	516.33	529.91	538.65	88.76	88.39	87.57	87.62
80.1	446.19	459.29	471.13	484.94	88.88	88.58	87.71	87.77

## Sheet: Figure 5a
Frequency, rad/s	G' Control	G' PPC-0.15S	G' PPC-0.30S	G' PPC-0.45S	G'' Control	G'' PPC-0.15S	G'' PPC-0.30S	G'' PPC-0.45S
100	5970.4	8225.9	9746.71	10851.2	35689	40745	41983	42927
63.1	3532.2	5144.9	5894.68	6594.83	23576	27377	28239	28888
39.8	2105.5	3157.8	3546.34	3956.59	15518	18291	18890	19330
25.1	1223.7	1917.7	2127.01	2368.52	10169	12137	12551	12845
15.8	703.16	1134.8	1251.34	1391.83	6633.7	8018.4	8299.1	8497.5
10	399.68	662.76	729.361	809.93	4305.3	5268.7	5457.6	5586.9
6.31	225.04	381.01	421.076	465.817	2789.4	3444.5	3571.7	3656
3.98	124.64	216.47	240.506	265.166	1799.1	2241.6	2326.7	2381.7
2.51	67.876	120.92	136.068	148.973	1155.3	1453	1509.6	1545.6
1.58	38.372	66.216	76.2838	83.2645	740.16	937.1	975.43	998.98
1	21.553	36.089	42.431	46.4233	472.54	603.65	628.15	643.38
0.631	10.566	19.822	23.5304	25.9479	301.06	387.19	402.91	412.88
0.398	6.55	10.626	12.6878	14.2681	192.2	247.79	258.53	264.21
0.251	3.6987	5.8369	7.06217	8.39674	121.5	158.36	165.31	168.9
0.158	2.1	3.066	4.08612	5.08211	77.379	101.01	105.43	108
0.1	1.46	1.8515	2.68515	3.00773	48.799	64.603	67.616	68.732

## Sheet: Figure 5b
Frequency, rad/s	G* Control	G* PPC-0.15S	G* PPC-0.30S	G* PPC-0.45S	d Control	d PPC-0.15S	d PPC-0.30S	d PPC-0.45S
100	39483.1	41566.9	43056.7	44046	78.5861	77.1776	77.0581	77.0181
63.1	26453.8	27856.6	28824	29503.8	79.3569	78.4339	78.2756	78.0756
39.8	17666.9	18561.3	19207.6	19662.1	80.2047	79.5712	79.4593	79.1593
25.1	11761.1	12287.2	12723.2	13023.8	81.0212	80.5666	80.4836	80.1836
15.8	7797.58	8098.29	8389.24	8591.23	81.9447	81.5912	81.5309	81.2309
10	5147.59	5310.26	5504.29	5635.19	82.8304	82.5356	82.4922	82.2922
6.31	3389.56	3465.47	3595.49	3680.4	83.6879	83.4069	83.3929	83.1929
3.98	2224.78	2251.99	2338.66	2393.86	84.484	84.2136	84.2205	84.0205
2.51	1458.07	1458.07	1515.48	1551.54	85.2428	84.9499	84.9926	84.6926
1.58	939.436	963.535	978.296	1001.85	85.9582	85.6156	85.6669	85.4669
1	604.723	629.569	637.105	644.727	86.5786	86.1564	86.3006	86.1006
0.631	387.695	403.596	413.525	426.094	87.0694	86.6493	86.802	86.502
0.398	248.014	258.86	264.507	281.22	87.5444	87.1278	87.3045	87.0045
0.251	158.466	165.491	169.039	180.596	87.8891	87.3562	87.6526	87.3526
0.158	101.059	105.532	108.074	113.767	88.2615	87.4908	87.8757	87.5757
0.1	64.6293	67.6674	68.7865	77.138	88.3583	87.7704	87.7219	87.5219

## Sheet: Figure 6
	Frequency, rad/s	Control	PPC-0.15S	PPC-0.30S	PPC-0.45S	Original	Original-0.15S	Original-0.30S	Original-0.45S
	100	39483.1	41566.9	43056.7	44046	24999.8	25139	25203	26088.2
	10	5147.59	5310.26	5504.29	5635.19	3049.71	3072.7	3075.4	3115.05
	1	604.723	629.569	637.105	644.727	334.598	335.343	338.55	341.61
	0.1	64.6293	67.6674	68.7865	77.138	34.0776	34.2745	34.645	35.576

## Sheet: Figure 7
Frequency, rad/s	Control	Modelled data	PPC-0.15S	Modelled data	PPC-0.30S	Modelled data	PPC-0.45S	Modelled data
100	394.831	395.359	415.669	417.907	430.567	431.395	440.46	441.152
63.1	419.265	418.605	441.498	440.556	456.83	456.903	467.604	467.587
39.8	443.773	443.055	466.24	463.817	482.474	481.692	493.89	493.204
25.1	468.219	468.003	489.162	487.253	506.521	505.547	518.487	517.764
15.8	491.994	492.79	510.967	510.511	529.326	528.384	542.07	541.168
10	514.759	516.315	531.026	532.816	550.429	549.725	563.519	562.924
6.31	537.209	538.416	549.24	554.217	569.847	569.881	583.304	583.35
3.98	558.839	558.508	575.676	574.287	587.446	588.663	601.311	602.26
2.51	580.467	576.322	592.065	592.795	603.324	606.033	617.681	619.625
1.58	592.744	591.827	607.95	609.671	617.263	622.05	632.123	635.519
1	604.724	604.869	629.57	624.62	637.105	636.506	648.727	649.753
0.631	614.456	615.872	639.658	637.95	655.394	649.727	665.315	662.668
0.398	622.983	624.971	650.227	649.639	664.411	661.686	679.906	674.255
0.251	630.867	632.407	658.831	659.785	672.958	672.449	685.636	684.597
0.158	637.643	638.449	665.861	668.551	681.898	682.131	692.925	693.822
0.1	646.293	643.249	676.674	675.957	687.865	690.676	699.035	701.895

## Sheet: Figure 8
Binder	ZSV	Std. Dev.
Control	661.56	42.8611
PPC-0.15S	729.407	39.071
PPC-0.30S	753.998	30.1366
PPC-0.45S	764.226	43.8267

## Sheet: Figure 9
Binder	Jnr at 0.1 kPa	Std. Dev.	Jnr at 3.2 kPa	Std. Dev.	Jnr at 10 kPa	Std. Dev.
Control	1.65784	0.05097	1.91935	0.06212	2.26531	0.04278
PPC-0.15S	1.70833	0.06619	2.05721	0.06991	2.29007	0.0528
PPC-0.30S	1.67703	0.05415	2.00753	0.06292	2.28701	0.05518
PPC-0.45S	1.62745	0.0632	1.96873	0.06867	2.23832	0.06585

## Sheet: Figure 10
Binder	%Recovery at 0.1 kPa	Std. Dev.	%Recovery at 3.2 kPa	Std. Dev.
Control	7.13074	0.65637	1.11193	0.20965
PPC-0.15S	7.04907	0.56404	1.01819	0.13781
PPC-0.30S	7.08598	0.46615	1.0088	0.15214
PPC-0.45S	6.89774	0.52771	0.91438	0.26387

## Sheet: Figure 11a
	Ratio				max-avg
Temperature, °C	Control	PPC-0.15S	PPC-0.30S	PPC-0.45S	Control	PPC-0.15S	PPC-0.30S	PPC-0.45S
40.4	0.44311	0.592	0.69945	0.61472	0.3859	0.25628	0.17685	0.23861
41.4	0.44666	0.59397	0.70316	0.61749	0.38249	0.25473	0.17429	0.23648
42.4	0.45046	0.5958	0.70826	0.62008	0.37888	0.25329	0.17078	0.2345
43.4	0.45405	0.59813	0.71214	0.6225	0.37547	0.25146	0.16813	0.23266
44.4	0.45767	0.59948	0.71779	0.62471	0.37206	0.25041	0.16428	0.23099
45.4	0.46134	0.60154	0.72282	0.62809	0.36861	0.24879	0.16089	0.22843
46.5	0.4649	0.60268	0.72703	0.62996	0.36528	0.24791	0.15805	0.22703
47.5	0.46848	0.60493	0.73319	0.63232	0.36196	0.24616	0.15394	0.22525
48.5	0.47193	0.60679	0.73613	0.63362	0.35876	0.24472	0.15199	0.22427
49.5	0.47532	0.60882	0.73827	0.63843	0.35564	0.24315	0.15057	0.22068
50.5	0.4786	0.61042	0.74348	0.63982	0.35263	0.24192	0.14713	0.21965
51.6	0.48169	0.61213	0.74814	0.64337	0.34981	0.24059	0.14408	0.21701
52.6	0.48466	0.6135	0.75235	0.6445	0.34711	0.23954	0.14133	0.21617
53.6	0.48752	0.61559	0.75513	0.6476	0.34452	0.23794	0.13952	0.21388
54.6	0.49028	0.61503	0.75769	0.64921	0.34203	0.23837	0.13785	0.2127
55.6	0.49271	0.61789	0.76168	0.64917	0.33985	0.23618	0.13528	0.21273
56.6	0.49504	0.61931	0.76301	0.65062	0.33775	0.23509	0.13442	0.21166
57.7	0.49716	0.62022	0.76637	0.65246	0.33586	0.2344	0.13227	0.21032
58.7	0.49756	0.6211	0.76567	0.65466	0.33551	0.23373	0.13271	0.20871
59.7	0.4997	0.62117	0.76704	0.6542	0.3336	0.23368	0.13184	0.20904
60.7	0.50092	0.62101	0.76662	0.65441	0.33251	0.2338	0.1321	0.20889
61.7	0.50189	0.62258	0.76684	0.65506	0.33166	0.23261	0.13197	0.20841
62.8	0.5019	0.62176	0.76348	0.65428	0.33165	0.23323	0.13412	0.20898
63.8	0.50114	0.62115	0.76322	0.65272	0.33232	0.23369	0.13429	0.21013
64.8	0.50015	0.62142	0.76539	0.65163	0.3332	0.23348	0.1329	0.21092
65.8	0.49886	0.62138	0.76569	0.65041	0.33435	0.23352	0.1327	0.21182
66.8	0.49805	0.62092	0.76511	0.64947	0.33507	0.23387	0.13308	0.21251
67.8	0.49774	0.62054	0.7664	0.64824	0.33535	0.23416	0.13225	0.21342
68.9	0.4976	0.61999	0.76768	0.64693	0.33547	0.23458	0.13143	0.21438
69.9	0.49695	0.61908	0.76838	0.64443	0.33605	0.23527	0.13098	0.21623
70.9	0.4965	0.61791	0.76581	0.64586	0.33645	0.23617	0.13262	0.21517
71.9	0.49563	0.61529	0.76605	0.64267	0.33723	0.23816	0.13247	0.21753
72.9	0.49493	0.61499	0.76345	0.64269	0.33785	0.2384	0.13414	0.21752
74	0.49401	0.61294	0.7627	0.64047	0.33868	0.23997	0.13463	0.21916
75	0.49326	0.61144	0.75883	0.639	0.33935	0.24113	0.13712	0.22026
76	0.49257	0.60964	0.75968	0.63686	0.33997	0.24251	0.13657	0.22185
77	0.49177	0.60722	0.75474	0.63506	0.34069	0.24439	0.13977	0.22319
78	0.49109	0.60381	0.75672	0.63479	0.3413	0.24703	0.13849	0.2234
79	0.49077	0.60269	0.75566	0.63216	0.34159	0.2479	0.13917	0.22537
80.1	0.49028	0.59904	0.75046	0.63048	0.34203	0.25075	0.14256	0.22663

[truncated: 13 more sheets: Figure 11b, Figure 11c, Figure 12a, Figure 12b, Figure 12c, Figure 13, Figure 14a, Figure 14b, Figure 15, Figure 16a, Figure 16b, Figure 16c, Figure 16d]
